# Supplementary material for: A global land cover training dataset from 1984 to 2020
Source: Sci Data. 2023 Dec 7;10:879. doi: 10.1038/s41597-023-02798-5 (PMC10703991; doi:10.1038/s41597-023-02798-5)
Supplement: Supplementary file 2 — Supplementary_Information_crosswalk_tables [file 41597_2023_2798_MOESM2_ESM.xlsx]

## Sheet: GLanCE
GLanCe Level 1 Description (#)	GLanCe Level 2 Description (#)	Definition
Water (1)	Water (1)	Areas covered with water throughout the year: streams, canals, lakes, reservoirs, oceans.
Ice/snow (2)	Ice/snow (2)	Land areas where snow and ice cover is greater than 50% throughout the year.
Developed (3)	Developed (3)	Areas of intensive use; land covered with structures, including any land functionally related to developed/built-up activity.
Barren/sparsely vegetated (4)		Land comprised of natural occurrences of soils, sand, or rocks where less than 10% of the area is vegetated.
	Soil (4)	Land covered with less than 10% vegetation and dominated by soil.
	Rock (5)	Land covered with less than 10% vegetation and dominated by rocks.
	Beach/Sand (6)	Land covered with less than 10% vegetation and dominated by beach/sand.
Trees (5)		Land where tree cover is greater than 30%. Note that cleared trees (i.e., clear-cuts) are mapped according to current cover (e.g., barren/sparsely vegetated, shrubs, or grasses).
	Deciduous (7)	Land where tree cover is greater than 30% and all trees present are deciduous.
	Evergreen (8)	Land where tree cover is greater than 30% and all trees present are evergreen.
	Mixed (9)	Land where tree cover is greater than 30% and neither deciduous nor evergreen trees dominate.
Shrub (6)	Shrub (10)	Land with less than 30% tree cover, where total vegetation cover exceeds 10% and shrub cover is greater than 10%
Herbaceous (7)		Land covered by herbaceous plants. Total vegetation cover exceeds 10%, tree cover is less than 30%, and shrubs comprise less than 10% of the area.
	Grassland (11)	Herbaceous land covered with grass.
	Agriculture (12)	Herbaceous land covered with cultivated cropland.
	Moss/lichen (13)	Herbaceous land covered with lichen and/or moss.

## Sheet: GeoWiki
GeoWiki LC #	GeoWiki Description	GeoWiki Definition	Glance Description	Glance LC Level 1	Glance LC Level 2	Notes
1	Tree Cover	Areas covered by trees. This includes unmanaged and managed forests and plantations	Trees	5	N/A	Forest cover >=50%
2	Shrub Cover	Areas covered with shrubs or bushes	Shrub	6	10	Shrub cover >=50%
3	Herbaceous Vegetation / Grassland	Areas covered by grasses, e.g. natural grassland or pastureland	Herbaceous	7	11	Herbaceous >=80%
4	Cultivated and Managed	Agricultural areas, e.g. maize, rice fields	Herbaceous	7	12	Herbaceous >=80%
5	Mosaic: Cultivated and Managed / Natural Vegetation	Mosaic of agricultural areas as above with natural vegetation (e.g. tree cover, shrub cover)	DROP
6	Regularly Flooded / Wetland	Natural ecosystems which are flooded	DROP
7	Urban / Built Up	All artificial and built up areas, e.g. buildings, streets, etc.	Developed	3	3	Developed >= 80%
8	Snow and Ice	Surfaces covered with snow and ice, e.g. high mountains, Arctic, Antarctic	DROP
9	Barren	Bare rock, deserts, bare uncultivated land	Barren/sparsely vegetated	4	N/A	Barren cover >=80%
10	Open Water	All water surfaces, e.g. open ocean, natural and artificial lakes, rivers, streams, etc.	Water	1	1	Water cover >= 80%

## Sheet: GLC30
GLC30 LC #	GLC30 Description	GLC30 Definition	Glance Description	Glance LC Level 1	Glance LC Level 2
10	Cropland	Rainfed cropland	Herbaceous	7	12
11		Herbaceous cover	Herbaceous	7	11
12		Tree or shrub cover (Orchard)	Trees	5	N/A
20		Irrigated cropland	Herbaceous	7	12
50	Forest	Evergreen broadleaved forest	Trees	5	8
60		Deciduous broadleaved forest	Trees	5	7
70		Evergreen needleaved forest	Trees	5	8
80		Deciduous needleaved forest	Trees	5	7
90		Mixed leaf forest (broadleaved and needleaved)	Trees	5	9
120	Shrubland	Shrubland	Shrub	6	10
121		Evergreen shrubland	Shrub	6	10
122		Deciduous shrubland	Shrub	6	10
130	Grassland	Grassland	Herbaceous	7	11
180	Wetlands	Wetlands	DROP
190	Impervious surfaces	Impervious surfaces	Developed	3	3
140	Tundra	Lichens and mosses	Herbaceous	7	13
150	Bare areas	Sparse vegetation	Barren/sparsely vegetated	4	N/A
152		Sparse shrubland	Barren/sparsely vegetated	4	N/A
153		Sparse herbaceous cover	Barren/sparsely vegetated	4	N/A
200		Bare areas	Barren/sparsely vegetated	4	N/A
201		Consolidated bare areas	Barren/sparsely vegetated	4	N/A
202		Unconsolidated bare areas	Barren/sparsely vegetated	4	N/A
210	Water body	Water body	Water	1	1
220	Permanent ice and snow	Permanent ice and snow	Ice/Snow	2	2

## Sheet: MCD12Q1
MCD12Q1 LC #	MCD12Q1 Description	MCD12Q1 Definition	Glance Description	Glance LC Level 1	Glance LC Level 2
1	Evergreen Needleleaf Forests	Dominated by evergreen conifer trees (canopy >2m). Tree cover >60%.	Trees	5	8
2	Evergreen Broadleaf Forests	Dominated by evergreen broadleaf and palmate trees (canopy >2m). Tree cover >60%.	Trees	5	8
3	Deciduous Needleleaf Forests	Dominated by deciduous needleleaf (larch) trees (canopy >2m). Tree cover >60%.	Trees	5	7
4	Deciduous Broadleaf Forests	Dominated by deciduous broadleaf trees (canopy >2m). Tree cover >60%.	Trees	5	7
5	Mixed Forests	Dominated by neither deciduous nor evergreen (40-60% of each) tree type (canopy >2m). Tree cover >60%.	Trees	5	9
6	Closed Shrublands	Dominated by woody perennials (1-2m height) >60% cover.	Shrub	6	10
7	Open Shrublands	Dominated by woody perennials (1-2m height) 10-60% cover.	Shrub	6	10
8	Woody Savannas	Tree cover 30-60% (canopy >2m).	Trees	5	N/A
9	Savannas	Tree cover 10-30% (canopy >2m).	DROP
10	Grasslands	Dominated by herbaceous annuals (<2m).	Herbaceous	7	11
11	Permanent Wetlands	Permanently inundated lands with 30-60% water cover and >10% vegetated cover.	DROP
12	Croplands	At least 60% of area is cultivated cropland.	Herbaceous	7	12
13	Urban and Built-up Lands	At least 30% impervious surface area including building materials, asphalt and vehicles.	Developed	3	3
14	Cropland/Natural Vegetation Mosaics	Mosaics of small-scale cultivation 40-60% with natural tree, shrub, or herbaceous vegetation.	DROP
15	Permanent Snow and Ice	At least 60% of area is covered by snow and ice for at least 10 months of the year.	Ice/Snow	2	2
16	Barren	At least 60% of area is non-vegetated barren (sand, rock, soil) areas with less than 10% vegetation.	Barren/sparsely vegetated	4	N/A
17	Water Bodies	At least 60% of area is covered by permanent water bodies.	Water	1	1

## Sheet: LandCoverNet
LandCoverNet LC #	LandCoverNet LC Level 1	LandCoverNet LC Level 2	LandCoverNet LC Level 3	Glance Description	Glance LC Level 1	Glance LC Level 2	Notes
1	Bare (max veg/yr < 10%)	Water (max water/yr > 90%)	Water (Permanent)	Water	1	1
2		Bare Ground	Artificial	Developed	3	3
3			Natural	Barren/sparsely vegetated	4	N/A
4		Snow/Ice (max snow or ice/yr > 90%)	Snow/Ice (Permanent)	Ice/Snow	2	2
5	Vegetated (max veg/yr >= 10%)	Woody	Woody	MODIFY		N/A	Kept as woody and assigned to trees vs shrub based on ESA World Cover 10m
6		Non-Woody	Cultivated	Herbaceous	7	12
7			(Semi) Natural	Herbaceous	7	11

## Sheet: ABoVE
ABoVE Description	ABoVE Definition	Glance Description	Glance LC Level 1	Glance LC Level 2
Evergreen needleleaf forest	Forests dominated (>50%) by evergreen conifer trees	Trees	5	8
Deciduous broadleaf forest	Forests dominated (>50%) by deciduous broadleaf trees	Trees	5	7
Shrub Land	Areas dominated (>50%) by shrubs of any stature (short or tall) and of any phenological habit	Shrub	6	10
Herbaceous	Areas dominated (>50%) by herbaceous vegetation	Herbaceous	7	N/A
Sparse vegetation	Areas with 20%–50% coverage of any vegetation, primarily underlain by rock	DROP
Fen	Hydrologically connected, sedge dominated wetlands	Herbaceous	7	11
Bog	Ombrotrophic, shrub‐ and Sphagnum moss‐ dominated wetlands	DROP
Shallows/Littoral	Shallow lakes, wetlands with unclear dominant vegetation, or mixed water/land shoreline	Water	1	1
Barren	Areas with less than 20% of any vegetation, primarily rock or exposed land	Barren/sparsely vegetated	4	N/A
Water	Lakes, rivers, oceans, and other open bodies of water	Water	1	1

## Sheet: LCMAP
LCMAP Dominant LC	LCMAP Secondary LC	Glance Description	Glance LC Level 1	Glance LC Level 2
Barren		Barren/sparsely vegetated	4	N/A
Barren	Impervious	Developed	3	3
Grass/forb/herb		Herbaceous	7	11
Grass/forb/herb	Impervious	Developed	3	3
Grass/forb/herb	NaturalBarren	Herbaceous	7	11
Impervious		Developed	3	3
Impervious	GrassForbHerb	Developed	3	3
Impervious	NaturalBarren	Developed	3	3
Impervious	Shrubs	Developed	3	3
Impervious	Trees	Developed	3	3
Impervious	Water	Developed	3	3
Shrubs		Shrub	6	10
Shrubs	GrassForbHerb	Shrub	6	10
Shrubs	Impervious	Developed	3	3
Shrubs	NaturalBarren	Shrub	6	10
Snow/ice		Ice/Snow	2	2
Snow/ice	NaturalBarren	Ice/Snow	2	2
Trees		Trees	5	N/A
Trees	GrassForbHerb	Trees	5	N/A
Trees	NaturalBarren	Trees	5	N/A
Trees	Shrubs	Trees	5	N/A
Water		Water	1	1

## Sheet: MapBiomas
MapBiomas LC #	MapBiomas Description	MapBiomas Definition	Glance Description	Glance LC Level 1	Glance LC Level 2
3	Forest Formation	Vegetation types with a predominance of tree species with high-density continuous canopy, areas that were disturbed by fires and/or logging, and forest resulting from natural regrowth.	Trees	5	N/A
4	Savanna Formation	Vegetation types with a tree layer varying in density, distributed over a continuous shrub-herbaceous layer.	MODIFY		10 (if shrub)
5	Mangrove	Dense and evergreen forest formation often flooded by tide and associated with the mangrove coastal ecosystem.	Trees	5	8
9	Forest Plantation	Planted tree species for commercial use.	Trees	5
11	Wetlands	Floodplain with fluvial and lake influence, subject to periodic or permanent flooding, located along watercourses and in lowlands areas that accumulate water, with herbaceous shrub vegetation and/or arboreal and pioneer formations, and marshes (marine influence).	DROP
12	Grassland	Vegetation type with a predominance of herbaceous stratum, including patches with a well developed shrub-herbaceous stratum.	Herbaceous	7	11
13	Other non Forest Formations	Natural grasslands, Savanna, Park Savanna, Steppe Savanna, Woody-Grassland Savanna, “Campinarana” in the Amazon biome.	MODIFY		10 (if shrub)
15	Pasture	Pasture areas, natural or planted, related with farming activity. In particular, in the Pampa and Pantanal biomes, part of the area classified as Grassland Formation also includes pasture areas.	Herbaceous	7	11
18	Agriculture		Herbaceous	7	12
19	Temporary Crop		Herbaceous	7	12
20	Sugar cane		Herbaceous	7	12
21	Mosaic Agriculture and Pasture	Farming areas where it was not possible to distinguish between pasture and agriculture.	Herbaceous	7	N/A
23	Beach, Dune and Sand Spot	Sandy areas, with bright white colour, where there is no vegetation predominance of vegetation of any kind.	Barren/sparsely vegetated	4	6
24	Urban Area	Urban areas with a predominance of non-vegetated surfaces, including roads, highways and constructions.	Developed	3	3
25	Other non Vegetated Areas	Non-vegetated surface areas (infrastructure, urban areas or mining) not mapped into their classes, and exposed soil areas (mainly sandy soil) not classified as grassland formation or pasture.	DROP
27	Non Observed	Areas blocked by clouds or atmospheric noise, or with absence of ground observation masked out from analysis.	DROP
29	Rocky Outcrop	Naturally exposed rocks in the terrestrial surface without soil cover, often with partial presence of rock vegetation and high slope.	Barren/sparsely vegetated	4	5
30	Mining	Areas related to large mineral extraction, with clear soil exposure due to heavy machinery. Only areas belonging to National Department of Mineral Production’s (DNPM) chart (SIGMINE) were considered.	Barren/sparsely vegetated	4	4
31	Aquaculture	Artificial lakes, where aquaculture and/or salt production activities predominate	Water	1	1
32	Salt Flat	“Apicuns” or salt flats are formations often without tree vegetation, associated to saline and a less flooded area in the mangrove, generally in the transition between this area and the continent.	DROP
33	River, Lake and Ocean	Rivers, lakes, dams, reservoir and other water bodies	Water	1	1
36	Perennial Crop		Herbaceous	7	12
39	Soybean		Herbaceous	7	12
40	Rice		Herbaceous	7	12
41	Other temporary Crops		Herbaceous	7	12
46	Coffee		Shrub	6	10
47	Citrus		Trees	5	8
48	Other Perennial Crop		Herbaceous	7	12
49	Wooded Restinga		Trees	5	N/A

## Sheet: LUCAS
LUCAS LC #	LUCAS Description	Glance Description	Glance LC Level 1	Glance LC Level 2
A11'	Buildings with 1 to 3 floors'	Developed	3	3
A12'	Buildings with more than 3 floors'	Developed	3	3
A13'	Greenhouses'	DROP
A21'	Non built-up area features'	DROP
A22'	Non built-up linear features'	DROP
A30'	Other artificial areas'	DROP
B11'	Common wheat'	Herbaceous	7	12
B12'	Durum wheat'	Herbaceous	7	12
B13'	Barley'	Herbaceous	7	12
B14'	Rye'	Herbaceous	7	12
B15'	Oats'	Herbaceous	7	12
B16'	Maize'	Herbaceous	7	12
B17'	Rice'	Herbaceous	7	12
B18'	Triticale'	Herbaceous	7	12
B19'	Other cereals'	Herbaceous	7	12
B21'	Potatoes'	Herbaceous	7	12
B22'	Sugar beet'	Herbaceous	7	12
B23'	Other root crops'	Herbaceous	7	12
B31'	Sunflower'	Herbaceous	7	12
B32'	Rape and turnip rape'	Herbaceous	7	12
B33'	Soya'	Herbaceous	7	12
B34'	Cotton'	Herbaceous	7	12
B35'	Other fibre and oleaginous crops'	Herbaceous	7	12
B36'	Tobacco'	Herbaceous	7	12
B37'	Other non-permanent industrial crops'	Herbaceous	7	12
B41'	Dry pulses'	Herbaceous	7	12
B42'	Tomatoes'	Herbaceous	7	12
B43'	Other fresh vegetables'	Herbaceous	7	12
B44'	Floriculture and ornamental plants'	Herbaceous	7	12
B45'	Strawberries'	Herbaceous	7	12
B51'	Clovers'	Herbaceous	7	12
B52'	Lucerne'	Herbaceous	7	12
B53'	Other leguminous and mixtures for fodder'	Herbaceous	7	12
B54'	Mixed cereals for fodder'	Herbaceous	7	12
B55'	Temporary grasslands'	Herbaceous	7	11
B71'	Apple fruit'	Trees	5	7
B72'	Pear fruit'	Trees	5	7
B73'	Cherry fruit'	Trees	5	7
B74'	Nuts trees'	Trees	5	7
B75'	Other fruit trees and berries'	DROP
B76'	Oranges'	Trees	5	8
B77'	Other citrus fruit'	Trees	5	8
B81'	Olive groves'	Trees	5	8
B82'	Vineyards'	Shrub	6	10
B83'	Nurseries'	Shrub	6	10
B84'	Permanent industrial crops'	Herbaceous	7	12
BX1'	Arable land (only PI)'	DROP
BX2'	Permanent crops (only PI)'	Herbaceous	7	12
C10'	Broadleaved woodland'	Trees	5	7
C20'	Coniferous woodland'	Trees	5	9
C21'	Spruce dominated coniferous woodland'	Trees	5	8
C22'	Pine dominated coniferous woodland'	Trees	5	8
C23'	Other coniferous woodland'	Trees	5	9
C30'	Mixed woodland'	Trees	5	9
C31'	Spruce dominated mixed woodland'	Trees	5	9
C32'	Pine dominated mixed woodland'	Trees	5	9
C33'	Other mixed woodland'	Trees	5	9
D10'	Shrubland with sparse tree cover'	DROP
D20'	Shrubland without tree cover'	Shrub	6	10
E10'	Grassland with sparse tree/shrub cover'	DROP
E20'	Grassland without tree/shrub cover'	Herbaceous	7	11
E30'	Spontaneously vegetated surfaces'	DROP
F00'	Bare land'	Barren/sparsely vegetated	4	4
F10'	Rocks and stones'	Barren/sparsely vegetated	4	5
F20'	Sand'	Barren/sparsely vegetated	4	6
F30'	Lichens and moss'	Herbaceous	7	13
F40'	Other bare soil'	Bare	4	4
G10'	Inland water bodies'	Water	1	1
G11'	Inland fresh water bodies'	Water	1	1
G12'	Inland salty water bodies'	Water	1	1
G20'	Inland running water'	Water	1	1
G21'	Inland fresh running water'	Water	1	1
G22'	Inland salty running water'	Water	1	1
G30'	Transitional water bodies'	DROP
G40'	Marine sea'	Water	1	1
G50'	Glaciers, permanent snow'	Ice/Snow	2	2
H11'	Inland marshes'	DROP
H12'	Peatbogs'	DROP
H21'	Salt marshes'	DROP
H22'	Salines and other chemical deposits'	DROP
H23'	Intertidal flats'	DROP

## Sheet: ASB_crop
ASB Description	Glance Description	Glance LC Level 1	Glance LC Level 2
Orchard	Trees	5	N/A
Vineyard	Shrub	6	N/A
Everything else	Herbaceous	7	12

[truncated: 9 more sheets: ESA, Copernicus GLCL, Southern_Cone, Colombia, Georgia, Laos, Australia, Ghana, Zambia_Ethiopia]
